# Supplementary material for: Effect of Sugarcane Bagasse-Derived Cellulose Nanocrystals on the Thermal, Structural, Morphological and Biodegradation Properties of Poly(ε-caprolactone) and Poly(lactic Acid)
Source: Polymers (Basel). 2026 May 4;18(9):1132. doi: 10.3390/polym18091132 (PMC13165788; doi:10.3390/polym18091132)
Supplement: Supplementary file 1 [file polymers-18-01132-s001.zip]

Archive with 1 entries (1 files):
- polymers-4165862-supplementary.pdf
